# Supplementary material for: Electrophoretic µPAD for Purification and Analysis of DNA Samples
Source: Biosensors (Basel). 2022 Jan 24;12(2):62. doi: 10.3390/bios12020062 (PMC8869226; doi:10.3390/bios12020062)
Supplement: Supplementary file 1 [file biosensors-12-00062-s001.zip]

Archive with 3 entries (3 files):
- biosensors-1525168-for pub-sm.pdf
- Video S1_wetting_of_glass_microfiber_chip.MOV
- Video S3_TMB_oxidation_by_HRP_after_electrophoresis.mp4
